# Supplementary material for: Therapeutic Effect of Renifolin F on Airway Allergy in an Ovalbumin-Induced Asthma Mouse Model In Vivo
Source: Molecules. 2022 Jun 12;27(12):3789. doi: 10.3390/molecules27123789 (PMC9227769; doi:10.3390/molecules27123789)
Supplement: Supplementary file 1 [file molecules-27-03789-s001.zip]

Archive with 1 entries (1 files):
- molecules-1760725-supplementary.pdf
